# Supplementary material for: Deuterium-Depleted Water in Cancer Therapy: A Systematic Review of Clinical and Experimental Trials
Source: Nutrients. 2024 May 6;16(9):1397. doi: 10.3390/nu16091397 (PMC11085166; doi:10.3390/nu16091397)
Supplement: Supplementary file 1 [file nutrients-16-01397-s001.zip]

Archive with 1 entries (1 files):
- nutrients-2969371-supplementary.pdf
